# Supplementary material for: eQTL and multi-omics integration reveal PPIH as a prognostic and immunotherapeutic biomarker
Source: Front Immunol. 2025 Aug 14;16:1647722. doi: 10.3389/fimmu.2025.1647722 (PMC12391104; doi:10.3389/fimmu.2025.1647722)
Supplement: Supplementary file 1 [file DataSheet1.xlsx]

## Sheet: Sheet1
Diseases	Catalog ID	Population	Cases
Clear cell renal cell carcinoma	GCST90320064	Hispanic or American	3457
Esophageal adenocarcinoma	GCST90473005	Europeans	12774
stomach cancer	GCST90041892	Europeans	456276
