# Supplementary material for: eQTL and multi-omics integration reveal PPIH as a prognostic and immunotherapeutic biomarker
Source: Front Immunol. 2025 Aug 14;16:1647722. doi: 10.3389/fimmu.2025.1647722 (PMC12391104; doi:10.3389/fimmu.2025.1647722)
Supplement: Supplementary file 2 [file DataSheet2.xlsx]

## Sheet: Sheet1
Antibody name	Cat No.	Product no.	Ratio of concentration
ACTIN	66009-1-Ig	Proteintech	WB: 1:20000
PPIH	11651-1-AP	Proteintech	WB: 1:800; IHC: 1:300
